# Supplementary material for: Smart Contracts and Shared Platforms in Sustainable Health Care: Systematic Review
Source: JMIR Med Inform. 2025 Jan 31;13:e58575. doi: 10.2196/58575 (PMC11874880; doi:10.2196/58575)
Supplement: Multimedia Appendix 1 [file medinform_v13i1e58575_app1.xlsx]

## Sheet: Sheet1
Section/topic	#	Checklist item	Location(s) Reported
INFORMATION SOURCES AND METHODS
Database name	1	Name each individual database searched, stating the platform for each.	Methods, 1st paragraph (We used …). We only consulted WoS
Interface	2	State the platform for each database searched.
Multi-database searching	2	If databases were searched simultaneously on a single platform, state the name of the platform, listing all of the databases searched.	Methods, 1st paragraph (We used …). We only consulted WoS
Study registries	3	List any study registries searched.	Roles of SCs in Health Care, 1st paragraph. Appendix 2. Figure 6
Online resources	4	List web search engines, specific web sites, conference proceedings, or other resource searched.
Online resources and browsing	4	Describe any online or print source purposefully searched or browsed (e.g., tables of contents, print conference proceedings, web sites), and how this was done.	Methods, 1st paragraph (We used …). We only consulted WoS
Citation searching	5	Indicate whether cited references or citing references were examined, and describe any methods used for locating cited/citing references (e.g., browsing reference lists, using a citation index, setting up email alerts for references citing included studies).	Methods, 1st paragraph (We used …). We only consulted WoS
Contacts	6	Indicate whether additional studies or data were sought by contacting authors, experts, manufacturers, or others.	Methods, 1st paragraph (We used …). We only consulted WoS
Other methods	7	Describe any additional information sources or search methods used.	Methods, 1st paragraph (We used …). We only consulted WoS
SEARCH STRATEGIES
Full search strategies	8	Include the search strategies for each database and information source, copied and pasted exactly as run.	Methods, Figure 1, Coverage bias assessment
Limits and restrictions	9	Specify that no limits were used, or describe any limits or restrictions applied to a search (e.g., date or time period, language, study design) and provide justification for their use.	Methods, Figure 1, Coverage bias assessment
Search filters	10	Indicate whether published search filters were used (as originally designed or modified), and if so, cite the filter(s) used.	Methods, Figure 1, Coverage bias assessment
Prior work	11	Indicate when search strategies from other literature reviews were adapted or reused for a substantive part or all of the search, citing the previous review(s).	Methods
Updates	12	Report the methods used to update the search(es) (e.g., rerunning searches, email alerts).	Coverage bias assessment
Dates of searches	13	For each search strategy, provide the date when the last search occurred.	Methods (July 4th, 2023), Coverage bias assessment (June 5th, 2024)
PEER REVIEW
Peer review	14	Describe any search peer review process.	Methods, Coverage bias assessment
MANAGING RECORDS
Total Records	15	Document the total number of records identified from each database and other information sources.	Methods, Figure 1, Coverage bias assessment
Deduplication	16	Describe the processes and any software used to deduplicate records from multiple database searches and other information sources.	Coverage bias assessment
PRISMA-S: An Extension to the PRISMA Statement for Reporting Literature Searches in Systematic Reviews
Rethlefsen ML, Kirtley S, Waffenschmidt S, Ayala AP, Moher D, Page MJ, Koffel JB, PRISMA-S Group.
Last updated February 27, 2020.
(1) Rethlefsen et al (2020). PRISMA-S: An Extension to the PRISMA Statement for Reporting Literature Searches in Systematic Reviews. DOI: dx.doi.org/10.5195/jmla.2021.962. p. 188
